# Supplementary material for: AZD1222-induced nasal antibody responses are shaped by prior SARS-CoV-2 infection and correlate with virologic outcomes in breakthrough infection
Source: Cell Rep Med. 2022 Dec 15;4(1):100882. doi: 10.1016/j.xcrm.2022.100882 (PMC9750884; doi:10.1016/j.xcrm.2022.100882)
Supplement: Table S3. Summary of GMTs, GMFRs, and seroresponse rates of anti-SARS-CoV-2 spike IgG and IgA as measured by MSD serology assay, related to Figures 1 and 2 [file mmc2.xlsx]

## Sheet: Sheet1
Supplemental Table 3. Summary of GMTs, GMFRs, and seroresponse rates of anti-SARS-CoV-2 spike IgG and IgA as measured by MSD serology assay. Related to Figures 1–2.
Baseline	Timepoint	Statistic	NELF anti-spike IgG		Serum anti-spike IgG		NELF anti-spike IgA
serostatusa			AZD1222	Placebo	AZD1222	Placebo	AZD1222	Placebo
Seronegative	Baselineb	n/nsubc	1,865/1,984	927/975	1,980/1,984	973/975	1,853/1,984	914/975
		GMTd (95% CI)	0.38 (0.37, 0.40)	0.38 (0.36, 0.40)	50.77 (48.30, 53.36)	49.01 (45.48, 52.80)	8.63 (8.12, 9.18)	8.67 (7.96, 9.44)
	Day 15	n/nsubc	924/1,984	444/975	1,862/1,984	914/975	920/1,984	443/975
		GMTd (95% CI)	3.32 (2.94, 3.74)	0.36 (0.33, 0.39)	1,763.17 (1,646.06, 1,888.62)	47.97 (44.43, 51.80)	11.19 (10.23, 12.24)	7.17 (6.39, 8.04)
		n	919	443	1859	913	911	436
		GMFR (95% CI)	8.32 (7.41, 9.34)	0.96 (0.90, 1.02)	34.56 (32.11, 37.19)	0.97 (0.94, 1.00)	1.12 (1.05, 1.21)	0.74 (0.68, 0.82)
		Seroresponsee n (%)	583/919 (63.4)	14/443 (3.2)	1,667/1,859 (89.7)	10/913 (1.1)	88/911 (9.7)	21/436 (4.8)
		(95% CI)	(60.2, 66.6)	(1.7, 5.2)	(88.2, 91.0)	(0.5, 2.0)	(7.8, 11.8)	(3.0, 7.3)
	Day 29f	n/nsubc	1,093/1,984	558/975	1,398/1,984	681/975	1,075/1,984	545/975
		GMTd (95% CI)	11.99 (10.73, 13.39)	0.39 (0.36, 0.43)	5,670.87 (5,289.90, 6,079.27)	47.33 (43.00, 52.10)	9.34 (8.59, 10.15)	6.88 (6.10, 7.76)
		n	1045	540	1395	679	1016	521
		GMFR (95% CI)	30.42 (27.23, 33.98)	1.02 (0.94, 1.10)	110.50 (101.93, 119.79)	0.92 (0.87, 0.97)	1.14 (1.06, 1.23)	0.79 (0.71, 0.87)
		Seroresponsee n (%)	907/1,045 (86.8)	34/540 (6.3)	1,356/1,395 (97.2)	11/679 (1.6)	122/1,016 (12.0)	36/521 (6.9)
		(95% CI)	(84.6, 88.8)	(4.4, 8.7)	(96.2, 98.0)	(0.8, 2.9)	(10.1, 14.2)	(4.9, 9.4)
	Day 43f	n/nsubc	900/1,984	434/975	1,778/1,984	868/975	894/1,984	429/975
		GMTd (95% CI)	46.16 (41.22, 51.71)	0.38 (0.34, 0.41)	23,889.63 (22,756.50, 25,079.19)	52.65 (48.18, 57.53)	11.03 (10.04, 12.11)	7.60 (6.66, 8.67)
		n	893	433	1776	868	882	422
		GMFR (95% CI)	115.12 (102.76, 128.97)	1.00 (0.91, 1.10)	468.19 (438.37, 500.03)	1.08 (1.02, 1.15)	1.09 (1.01, 1.18)	0.79 (0.71, 0.88)
		Seroresponsee n (%)	860/893 (96.3)	26/433 (6.0)	1,769/1,776 (99.6)	22/868 (2.5)	97/882 (11.0)	27/422 (6.4)
		(95% CI)	(94.8, 97.4)	(4.0, 8.7)	(99.2, 99.8)	(1.6, 3.8)	(9.0, 13.3)	(4.3, 9.2)
	Day 57f	n/nsubc	1,181/1,984	560/975	1,669/1,984	790/975	1,170/1,984	560/975
		GMTd (95% CI)	39.09 (35.43, 43.11)	0.41 (0.37, 0.45)	19,192.91 (18,218.30, 20,219.66)	52.72 (47.70, 58.27)	9.10 (8.41, 9.85)	6.43 (5.68, 7.27)
		n	1134	541	1666	788	1116	532
		GMFR (95% CI)	104.30 (94.35, 115.30)	1.10 (1.01, 1.20)	380.46 (354.69, 408.10)	1.11 (1.03, 1.21)	1.04 (0.97, 1.12)	0.70 (0.63, 0.78)
		Seroresponsee n (%)	1,089/1,134 (96.0)	40/541 (7.4)	1,656/1,666 (99.4)	25/788 (3.2)	134/1,116 (12.0)	28/532 (5.3)
		(95% CI)	(94.7, 97.1)	(5.3, 9.9)	(98.9, 99.7)	(2.1, 4.6)	(10.2, 14.1)	(3.5, 7.5)
Seropositive	Baselineb	n/nsubc	19/20	21/22	20/20	22/22	19/20	21/22
		GMTd (95% CI)	11.49 (3.77, 34.99)	22.28 (10.92, 45.49)	5,154.80 (1,768.70, 15,023.43)	8,394.14 (4,027.52, 17,495.02)	62.32 (23.51, 165.18)	70.53 (30.69, 162.09)
	Day 15	n/nsubc	9/20	8/22	17/20	22/22	9/20	8/22
		GMTd (95% CI)	494.63 (94.56, 2587.45)	19.80 (2.59, 151.14)	90,429.17 (25,991.31, 31,4621.96)	7,224.82 (3,585.69, 14,557.33)	396.22 (107.75, 1,456.96)	42.83
								(7.97, 230.05)
		n	9	8	17	22	9	8
		GMFR (95% CI)	25.92 (10.94, 61.38)	0.83 (0.29, 2.37)	22.33 (13.30, 37.48)	0.86 (0.77, 0.96)	2.84 (1.11, 7.26)	0.64 (0.36, 1.15)
		Seroresponsee n (%)	9/9 (100.0)	0/8 (0.0)	17/17 (100.0)	0/22 (0.0)	4/9 (44.4)	0/8 (0.0)
		(95% CI)	(66.4, NE)	(NE, 36.9)	(80.5, NE)	(NE, 15.4)	(13.7, 78.8)	(NE, 36.9)
	Day 29f	n/nsubc	10/20	16/22	12/20	18/22	10/20	15/22
		GMTd (95% CI)	222.91 (68.90, 721.20)	25.18 (12.47, 50.83)	99,135.77 (29,278.47, 335,669.84)	9,067.14 (5,780.54, 14,222.38)	171.94 (49.43, 598.14)	62.37 (28.45, 136.74)
		n	10	15	12	18	10	14
		GMFR (95% CI)	23.46 (8.67, 63.46)	0.78 (0.37, 1.63)	20.92 (7.50, 58.31)	0.72 (0.61, 0.83)	1.57 (1.01, 2.44)	0.58 (0.29, 1.18)
		Seroresponsee n (%)	9/10 (90.0)	3/15 (20.0)	10/12 (83.3)	0/18 (0.0)	1/10 (10.0)	1/14 (7.1)
		(95% CI)	(55.5, 99.7)	(4.3, 48.1)	(51.6, 97.9)	(NE, 18.5)	(0.3, 44.5)	(0.2, 33.9)
	Day 43f	n/nsubc	6/20	7/22	14/20	20/22	6/20	7/22
		GMTd (95% CI)	446.77 (133.96, 1,489.98)	10.10 (2.37, 43.05)	141,208.58 (90,015.81, 221,515.14)	6,101.30 (2,847.28, 13,074.17)	116.61 (11.54, 1,177.89)	23.2 (3.69, 145.92)
		n	6	7	14	20	6	7
		GMFR (95% CI)	11.74 (2.76, 49.95)	0.55 (0.13, 2.24)	25.53 (8.10, 80.47)	0.78 (0.71, 0.85)	0.63 (0.41, 0.96)	0.43 (0.16, 1.19)
		Seroresponsee n (%)	4/6 (66.7)	0/7 (0.0)	12/14 (85.7)	0/20 (0.0)	0/6 (0.0)	0/7 (0.0)
		(95% CI)	(22.3, 95.7)	(NE, 41.0)	(57.2, 98.2)	(NE, 16.8)	(NE, 45.9)	(NE, 41.0)
	Day 57f	n/nsubc	13/20	12/22	14/20	18/22	12/20	12/22
		GMTd (95% CI)	210.89 (46.25, 961.71)	7.01 (3.08, 15.96)	97,317.47 (58,085.41, 163,047.65)	5,288.62 (2,336.25, 11,971.95)	81.59 (20.67, 322.10)	21.33 (8.08, 56.29)
		n	13	11	14	18	12	11
		GMFR (95% CI)	17.64 (3.55, 87.73)	0.51 (0.26, 1.00)	16.40 (5.76, 46.68)	0.73 (0.63, 0.85)	0.77 (0.29, 2.04)	0.39 (0.21, 0.72)
		Seroresponsee n (%)	11/13 (84.6)	0/11 (0.0)	11/14 (78.6)	0/18 (0.0)	0/12 (0.0)	0/11 (0.0)
		(95% CI)	(54.6, 98.1)	(NE, 28.5)	(49.2, 95.3)	(NE, 18.5)	(NE, 26.5)	(NE, 28.5)
aSerostatus at baseline is defined by the nucleocapsid antibody level as measured by Roche Elecsys Anti-SARS-CoV-2 serology test.
bBaseline is defined as the last non-missing measurement taken prior to the first dose of study intervention (including unscheduled measurements, if any).
cn is the number of participants with available data at the timepoint of interest. Percentages for seroresponse are based on n. Assessments collected after unblinding/licensed COVID-19 vaccine administration/exclusionary restricted medication intake are excluded.
dTiters below the LLOQ are imputed to half the LLOQ. Titers above the ULOQ are imputed to the ULOQ.
eA positive seroresponse is a ≥4-fold rise in GMFR from baseline.
fOnly participants who received two AZD1222 vaccinations are included for visits after day 29.
CI, confidence interval; GMFR, geometric mean fold-rise; GMT, geometric mean titer; IgA/G, immunoglobulin A/G; LLOQ, lower limit of quantification;
MSD, Meso Scale Discovery; NE, not evaluable; NELF, nasal epithelial lining fluid; SARS-CoV-2, severe acute respiratory coronavirus 2; ULOQ, upper limit of quantification.
